# Supplementary material for: Visual Field Test With Gaze Check Tasks: Application in a Homonymous Hemianopic Patient Unaware of the Visual Defects
Source: Front Neurol. 2021 Jun 2;12:682761. doi: 10.3389/fneur.2021.682761 (PMC8206790; doi:10.3389/fneur.2021.682761)
Supplement: Supplementary file 1 [file Table_1.xlsx]

## Sheet: table
Supplementary Table 1. Raw data (number of trials) shown in Figure 1c
Distance	Age	Sex	Visual field	Correct "YES"	Correct "NO"
from the fixation point
4.7°	67	Male	Left	10	5
4.7°	67	Male	Right	10	5
4.7°	56	Male	Left	9	5
4.7°	56	Male	Right	10	5
4.7°	27	Female	Left	10	5
4.7°	27	Female	Right	10	5
4.7°	23	Male	Left	10	5
4.7°	23	Male	Right	10	4
7.1°	67	Male	Left	10	5
7.1°	67	Male	Right	10	5
7.1°	56	Male	Left	10	4
7.1°	56	Male	Right	10	5
7.1°	27	Female	Left	10	5
7.1°	27	Female	Right	10	5
7.1°	23	Male	Left	10	4
7.1°	23	Male	Right	10	5
9.4°	67	Male	Left	8	4
9.4°	67	Male	Right	2	5
9.4°	56	Male	Left	5	5
9.4°	56	Male	Right	10	5
9.4°	27	Female	Left	10	5
9.4°	27	Female	Right	10	5
9.4°	23	Male	Left	10	5
9.4°	23	Male	Right	10	5
11.5°	67	Male	Left	0	5
11.5°	67	Male	Right	0	5
11.5°	56	Male	Left	2	5
11.5°	56	Male	Right	5	4
11.5°	27	Female	Left	10	5
11.5°	27	Female	Right	10	5
11.5°	23	Male	Left	7	5
11.5°	23	Male	Right	8	5
