# Supplementary material for: Visual Field Test With Gaze Check Tasks: Application in a Homonymous Hemianopic Patient Unaware of the Visual Defects
Source: Front Neurol. 2021 Jun 2;12:682761. doi: 10.3389/fneur.2021.682761 (PMC8206790; doi:10.3389/fneur.2021.682761)
Supplement: Supplementary file 2 [file Table_2.xlsx]

## Sheet: table
Supplementary Table 2. Raw data (number of trials) shown in Figure 3
Visual stimulus	Control/Patient	Age	Sex	Visual field	Correct "YES"	Correct "NO"
Slow	Control	67	Male	Left	10	5
Slow	Control	67	Male	Right	10	5
Slow	Control	56	Male	Left	10	4
Slow	Control	56	Male	Right	10	5
Slow	Control	27	Female	Left	10	5
Slow	Control	27	Female	Right	10	5
Slow	Control	23	Male	Left	10	5
Slow	Control	23	Male	Right	10	5
Slow	Patient	66	Male	Left	0	5
Slow	Patient	66	Male	Right	10	5
Fast	Control	67	Male	Left	10	5
Fast	Control	67	Male	Right	10	5
Fast	Control	56	Male	Left	10	5
Fast	Control	56	Male	Right	10	5
Fast	Control	27	Female	Left	10	5
Fast	Control	27	Female	Right	10	5
Fast	Control	23	Male	Left	10	5
Fast	Control	23	Male	Right	10	5
Fast	Patient	66	Male	Left	0	5
Fast	Patient	66	Male	Right	10	5
Looming	Control	67	Male	Left	10	5
Looming	Control	67	Male	Right	10	5
Looming	Control	56	Male	Left	10	5
Looming	Control	56	Male	Right	10	5
Looming	Control	27	Female	Left	10	5
Looming	Control	27	Female	Right	10	5
Looming	Control	23	Male	Left	10	4
Looming	Control	23	Male	Right	10	5
Looming	Patient	66	Male	Left	0	5
Looming	Patient	66	Male	Right	10	5
Static	Control	67	Male	Left	10	5
Static	Control	67	Male	Right	10	5
Static	Control	56	Male	Left	10	5
Static	Control	56	Male	Right	10	5
Static	Control	27	Female	Left	10	5
Static	Control	27	Female	Right	10	5
Static	Control	23	Male	Left	10	5
Static	Control	23	Male	Right	10	5
Static	Patient	66	Male	Left	0	5
Static	Patient	66	Male	Right	10	5
Grating	Control	67	Male	Left	10	5
Grating	Control	67	Male	Right	10	5
Grating	Control	56	Male	Left	10	5
Grating	Control	56	Male	Right	10	5
Grating	Control	27	Female	Left	10	5
Grating	Control	27	Female	Right	10	5
Grating	Control	23	Male	Left	10	5
Grating	Control	23	Male	Right	10	5
Grating	Patient	66	Male	Left	0	5
Grating	Patient	66	Male	Right	10	4
Letter	Control	67	Male	Left	10	5
Letter	Control	67	Male	Right	10	5
Letter	Control	56	Male	Left	10	5
Letter	Control	56	Male	Right	10	4
Letter	Control	27	Female	Left	10	5
Letter	Control	27	Female	Right	10	5
Letter	Control	23	Male	Left	10	5
Letter	Control	23	Male	Right	10	5
Letter	Patient	66	Male	Left	0	5
Letter	Patient	66	Male	Right	10	5
