# Supplementary material for: Visual Field Test With Gaze Check Tasks: Application in a Homonymous Hemianopic Patient Unaware of the Visual Defects
Source: Front Neurol. 2021 Jun 2;12:682761. doi: 10.3389/fneur.2021.682761 (PMC8206790; doi:10.3389/fneur.2021.682761)
Supplement: Supplementary file 3 [file Table_3.xlsx]

## Sheet: table
Supplementary Table 3. Raw data (number of trials) shown in Figure 4
Day	Session	Visual field	Visual stimulus	Correct "YES"
1	1	Left	Slow	0
1	1	Left	Fast	7
1	1	Left	Looming	9
1	2	Left	Slow	7
1	2	Left	Fast	7
1	2	Left	Looming	9
1	3	Left	Slow	4
1	3	Left	Fast	3
1	3	Left	Looming	5
1	4	Left	Slow	6
1	4	Left	Fast	8
1	4	Left	Looming	7
1	5	Left	Slow	10
1	5	Left	Fast	7
1	5	Left	Looming	6
1	6	Left	Slow	7
1	6	Left	Fast	7
1	6	Left	Looming	3
1	7	Left	Slow	0
1	7	Left	Fast	10
1	7	Left	Looming	6
1	8	Left	Slow	10
1	8	Left	Fast	9
1	8	Left	Looming	8
1	9	Left	Slow	9
1	9	Left	Fast	7
1	9	Left	Looming	5
1	10	Left	Slow	2
1	10	Left	Fast	1
1	10	Left	Looming	1
4	1	Left	Slow	0
4	1	Left	Fast	3
4	1	Left	Looming	4
4	2	Left	Slow	1
4	2	Left	Fast	1
4	2	Left	Looming	5
4	3	Left	Slow	5
4	3	Left	Fast	5
4	3	Left	Looming	5
4	4	Left	Slow	4
4	4	Left	Fast	4
4	4	Left	Looming	8
4	5	Left	Slow	6
4	5	Left	Fast	9
4	5	Left	Looming	8
4	6	Left	Slow	8
4	6	Left	Fast	8
4	6	Left	Looming	6
4	7	Left	Slow	7
4	7	Left	Fast	5
4	7	Left	Looming	8
4	8	Left	Slow	8
4	8	Left	Fast	8
4	8	Left	Looming	8
4	9	Left	Slow	9
4	9	Left	Fast	9
4	9	Left	Looming	7
4	10	Left	Slow	8
4	10	Left	Fast	8
4	10	Left	Looming	8
10	1	Left	Slow	6
10	1	Left	Fast	4
10	1	Left	Looming	5
10	2	Left	Slow	8
10	2	Left	Fast	9
10	2	Left	Looming	7
10	3	Left	Slow	9
10	3	Left	Fast	8
10	3	Left	Looming	10
10	4	Left	Slow	9
10	4	Left	Fast	10
10	4	Left	Looming	9
10	5	Left	Slow	10
10	5	Left	Fast	9
10	5	Left	Looming	10
10	6	Left	Slow	10
10	6	Left	Fast	10
10	6	Left	Looming	10
10	7	Left	Slow	10
10	7	Left	Fast	10
10	7	Left	Looming	10
10	8	Left	Slow	10
10	8	Left	Fast	10
10	8	Left	Looming	10
10	9	Left	Slow	10
10	9	Left	Fast	10
10	9	Left	Looming	10
10	10	Left	Slow	10
10	10	Left	Fast	10
10	10	Left	Looming	10
11	1	Left	Slow	10
11	1	Left	Fast	10
11	1	Left	Looming	10
11	2	Left	Slow	10
11	2	Left	Fast	10
11	2	Left	Looming	10
11	3	Left	Slow	10
11	3	Left	Fast	10
11	3	Left	Looming	10
11	4	Left	Slow	10
11	4	Left	Fast	10
11	4	Left	Looming	10
11	5	Left	Slow	10
11	5	Left	Fast	10
11	5	Left	Looming	10
11	6	Left	Slow	10
11	6	Left	Fast	10
11	6	Left	Looming	10
11	7	Left	Slow	10
11	7	Left	Fast	10
11	7	Left	Looming	10
11	8	Left	Slow	10
11	8	Left	Fast	10
11	8	Left	Looming	10
11	9	Left	Slow	10
11	9	Left	Fast	10
11	9	Left	Looming	10
11	10	Left	Slow	10
11	10	Left	Fast	10
11	10	Left	Looming	10
22	1	Left	Slow	10
22	1	Left	Fast	10
22	1	Left	Looming	10
34	1	Left	Slow	10
34	1	Left	Fast	10
34	1	Left	Looming	10
50	1	Left	Slow	10
50	1	Left	Fast	10
50	1	Left	Looming	10
62	1	Left	Slow	10
62	1	Left	Fast	10
62	1	Left	Looming	10
