# Supplementary material for: Visual Field Test With Gaze Check Tasks: Application in a Homonymous Hemianopic Patient Unaware of the Visual Defects
Source: Front Neurol. 2021 Jun 2;12:682761. doi: 10.3389/fneur.2021.682761 (PMC8206790; doi:10.3389/fneur.2021.682761)
Supplement: Supplementary file 4 [file Table_4.xlsx]

## Sheet: table
Supplementary Table 4. Raw data (number of trials) shown in Figure 5a
Speed of gratings	Control/Patient	Age	Sex	Visual field	Correct "YES"	Correct "NO"	Correct judgement
0.03 cycle/s	Control	67	Male	Left	10	5	10
0.03 cycle/s	Control	67	Male	Right	10	5	10
0.03 cycle/s	Control	56	Male	Left	10	5	8
0.03 cycle/s	Control	56	Male	Right	10	5	7
0.03 cycle/s	Control	27	Female	Left	10	5	10
0.03 cycle/s	Control	27	Female	Right	10	5	9
0.03 cycle/s	Control	23	Male	Left	10	5	10
0.03 cycle/s	Control	23	Male	Right	10	5	10
0.03 cycle/s	Patient	66	Male	Left	10	N/A	5
0.03 cycle/s	Patient	66	Male	Right	10	N/A	6
0.1 cycle/s	Control	67	Male	Left	10	5	10
0.1 cycle/s	Control	67	Male	Right	10	5	10
0.1 cycle/s	Control	56	Male	Left	10	5	10
0.1 cycle/s	Control	56	Male	Right	10	5	10
0.1 cycle/s	Control	27	Female	Left	10	5	10
0.1 cycle/s	Control	27	Female	Right	10	5	10
0.1 cycle/s	Control	23	Male	Left	10	5	10
0.1 cycle/s	Control	23	Male	Right	10	5	10
0.1 cycle/s	Patient	66	Male	Left	10	N/A	5
0.1 cycle/s	Patient	66	Male	Right	10	N/A	8
0.3 cycle/s	Control	67	Male	Left	10	5	10
0.3 cycle/s	Control	67	Male	Right	10	5	10
0.3 cycle/s	Control	56	Male	Left	10	5	10
0.3 cycle/s	Control	56	Male	Right	10	5	10
0.3 cycle/s	Control	27	Female	Left	10	5	10
0.3 cycle/s	Control	27	Female	Right	10	5	10
0.3 cycle/s	Control	23	Male	Left	10	5	10
0.3 cycle/s	Control	23	Male	Right	10	5	10
0.3 cycle/s	Patient	66	Male	Left	10	N/A	7
0.3 cycle/s	Patient	66	Male	Right	10	N/A	9
1 c/s	Control	67	Male	Left	10	5	10
1 c/s	Control	67	Male	Right	10	5	10
1 c/s	Control	56	Male	Left	10	5	10
1 c/s	Control	56	Male	Right	10	5	10
1 c/s	Control	27	Female	Left	10	5	10
1 c/s	Control	27	Female	Right	10	5	10
1 c/s	Control	23	Male	Left	10	5	10
1 c/s	Control	23	Male	Right	10	5	10
1 c/s	Patient	66	Male	Left	10	N/A	8
1 c/s	Patient	66	Male	Right	10	N/A	10
2 cycle/s	Control	67	Male	Left	10	5	10
2 cycle/s	Control	67	Male	Right	10	5	10
2 cycle/s	Control	56	Male	Left	10	5	10
2 cycle/s	Control	56	Male	Right	10	5	10
2 cycle/s	Control	27	Female	Left	10	5	10
2 cycle/s	Control	27	Female	Right	10	5	10
2 cycle/s	Control	23	Male	Left	10	5	10
2 cycle/s	Control	23	Male	Right	10	5	10
2 cycle/s	Patient	66	Male	Left	10	N/A	10
2 cycle/s	Patient	66	Male	Right	10	N/A	10
4 cycle/s	Control	67	Male	Left	10	5	10
4 cycle/s	Control	67	Male	Right	10	5	10
4 cycle/s	Control	56	Male	Left	10	5	10
4 cycle/s	Control	56	Male	Right	10	5	10
4 cycle/s	Control	27	Female	Left	10	5	10
4 cycle/s	Control	27	Female	Right	10	5	10
4 cycle/s	Control	23	Male	Left	10	5	10
4 cycle/s	Control	23	Male	Right	10	5	10
4 cycle/s	Patient	66	Male	Left	10	N/A	10
4 cycle/s	Patient	66	Male	Right	10	N/A	10
10 cycle/s	Control	67	Male	Left	10	5	10
10 cycle/s	Control	67	Male	Right	10	5	10
10 cycle/s	Control	56	Male	Left	10	5	10
10 cycle/s	Control	56	Male	Right	10	5	10
10 cycle/s	Control	27	Female	Left	10	5	10
10 cycle/s	Control	27	Female	Right	10	5	10
10 cycle/s	Control	23	Male	Left	10	5	9
10 cycle/s	Control	23	Male	Right	10	5	10
10 cycle/s	Patient	66	Male	Left	10	N/A	10
10 cycle/s	Patient	66	Male	Right	10	N/A	10
