# Supplementary material for: Visual Field Test With Gaze Check Tasks: Application in a Homonymous Hemianopic Patient Unaware of the Visual Defects
Source: Front Neurol. 2021 Jun 2;12:682761. doi: 10.3389/fneur.2021.682761 (PMC8206790; doi:10.3389/fneur.2021.682761)
Supplement: Supplementary file 5 [file Table_5.xlsx]

## Sheet: table
Supplementary Table 5. Raw data (number of trials) shown in Figure 5b
Font size of letters	Control/Patient	Age	Sex	Visual field	Correct "YES"	Correct "NO"	Correct judgement
18.6	Control	67	Male	Left	10	5	4
18.6	Control	67	Male	Right	10	5	3
18.6	Control	56	Male	Left	10	5	3
18.6	Control	56	Male	Right	10	5	3
18.6	Control	27	Female	Left	10	5	4
18.6	Control	27	Female	Right	10	5	2
18.6	Control	23	Male	Left	10	5	2
18.6	Control	23	Male	Right	10	4	2
18.6	Patient	66	Male	Left	10	N/A	10
18.6	Patient	66	Male	Right	10	N/A	10
62	Control	67	Male	Left	10	5	10
62	Control	67	Male	Right	10	5	9
62	Control	56	Male	Left	10	5	9
62	Control	56	Male	Right	10	5	9
62	Control	27	Female	Left	10	5	8
62	Control	27	Female	Right	10	5	8
62	Control	23	Male	Left	10	5	9
62	Control	23	Male	Right	10	5	9
62	Patient	66	Male	Left	9	N/A	8
62	Patient	66	Male	Right	10	N/A	10
186	Control	67	Male	Left	10	5	10
186	Control	67	Male	Right	10	5	10
186	Control	56	Male	Left	10	5	10
186	Control	56	Male	Right	10	5	10
186	Control	27	Female	Left	10	5	10
186	Control	27	Female	Right	10	5	10
186	Control	23	Male	Left	10	5	10
186	Control	23	Male	Right	10	5	10
186	Patient	66	Male	Left	10	N/A	9
186	Patient	66	Male	Right	10	N/A	10
620	Control	67	Male	Left	10	5	10
620	Control	67	Male	Right	10	5	10
620	Control	56	Male	Left	10	5	10
620	Control	56	Male	Right	10	4	10
620	Control	27	Female	Left	10	5	10
620	Control	27	Female	Right	10	5	10
620	Control	23	Male	Left	10	5	10
620	Control	23	Male	Right	10	5	10
620	Patient	66	Male	Left	10	N/A	10
620	Patient	66	Male	Right	10	N/A	10
