# Supplementary material for: Visual Field Test With Gaze Check Tasks: Application in a Homonymous Hemianopic Patient Unaware of the Visual Defects
Source: Front Neurol. 2021 Jun 2;12:682761. doi: 10.3389/fneur.2021.682761 (PMC8206790; doi:10.3389/fneur.2021.682761)
Supplement: Supplementary file 6 [file Table_6.xlsx]

## Sheet: table
Supplementary Table 6. Raw data (number of trials) showin in Figure 6
Gaze check	Visual stimulus	Visual field	Correct "YES"	Correct "NO"
No gaze check	Slow	Left	10	N/A
No gaze check	Slow	Right	10	N/A
No gaze check	Fast	Left	10	N/A
No gaze check	Fast	Right	10	N/A
No gaze check	Looming	Left	10	N/A
No gaze check	Looming	Right	10	N/A
No gaze check	Static	Left	10	N/A
No gaze check	Static	Right	10	N/A
No gaze check	Grating	Left	10	N/A
No gaze check	Grating	Right	10	N/A
No gaze check	Letter	Left	10	N/A
No gaze check	Letter	Right	10	N/A
Gaze check tasks	Slow	Left	0	5
Gaze check tasks	Slow	Right	10	5
Gaze check tasks	Fast	Left	0	5
Gaze check tasks	Fast	Right	7	5
Gaze check tasks	Looming	Left	0	5
Gaze check tasks	Looming	Right	10	5
Gaze check tasks	Static	Left	0	5
Gaze check tasks	Static	Right	10	5
Gaze check tasks	Grating	Left	0	5
Gaze check tasks	Grating	Right	10	5
Gaze check tasks	Letter	Left	0	5
Gaze check tasks	Letter	Right	10	5
Visual inspection	Slow	Left	0	N/A
Visual inspection	Slow	Right	10	N/A
Visual inspection	Fast	Left	0	N/A
Visual inspection	Fast	Right	10	N/A
Visual inspection	Looming	Left	0	N/A
Visual inspection	Looming	Right	10	N/A
Visual inspection	Static	Left	0	N/A
Visual inspection	Static	Right	10	N/A
Visual inspection	Grating	Left	0	N/A
Visual inspection	Grating	Right	10	N/A
Visual inspection	Letter	Left	0	N/A
Visual inspection	Letter	Right	10	N/A
